# Supplementary material for: RNA Interference by Ingested Dsrna-Expressing Bacteria to Study Porphyrin Pigmentation in Crassostrea gigas
Source: Int J Mol Sci. 2021 Jun 6;22(11):6120. doi: 10.3390/ijms22116120 (PMC8201132; doi:10.3390/ijms22116120)
Supplement: Supplementary file 1 [file ijms-22-06120-s001.zip]

Archive with 1 entries (1 files):
- ijms-1150424-supplementary.pdf
